# Supplementary material for: Diffusivity of CO2 in H2O: A Review of Experimental Studies and Molecular Simulations in the Bulk and in Confinement
Source: J Chem Eng Data. 2024 Mar 20;69(10):3296–329. doi: 10.1021/acs.jced.3c00778 (PMC11480918; doi:10.1021/acs.jced.3c00778)
Supplement: Supplementary file 1 — je3c00778_si_001.xlsx [file je3c00778_si_001.xlsx]

## Sheet: Figure3
This work Correlation (SA-type) magenta dashed line			Mutoru et al., 2011 DOI: 10.1002/aic.12361 experimental data blue circles						Mutoru et al., 2011 DOI: 10.1002/aic.12361 Correlation (0.1 MPa) black solid line			Mutoru et al., 2011 DOI: 10.1002/aic.12361 Correlation (20 MPa) red solid line
T / [K]	D / [m2 s-1]		CO2 conc. / [M]	P / [MPa]	T / [K]	D / [m2 s-1]	Error / [%]		T / [K]	D / [m2 s-1]		T / [K]	D / [m2 s-1]
273	7.93875e-10		inf dil.	0.1	298.15	2e-09	3.5		273.16	9.11544e-10		273.15	9.30933e-10
275.041	8.66439e-10		inf dil.	0.1	298.15	1.88e-09	7.8		274.16	9.44605e-10		278.15	1.1006e-09
277.082	9.42201e-10		inf dil.	0.1	298.15	1.99e-09	-		275.16	9.78327e-10		298.15	1.9342e-09
279.122	1.0212e-09		inf dil.	0.1	273	1e-09	-		276.16	1.0126e-09		313.15	2.7315e-09
281.163	1.1033e-09		inf dil.	0.1	278	1.16e-09	-		277.16	1.0475e-09		323.15	3.3511e-09
283.204	1.1887e-09		inf dil.	0.1	283	1.32e-09	-		278.16	1.083e-09		353.15	5.6617e-09
285.245	1.2773e-09		inf dil.	0.1	288	1.52e-09	-		279.16	1.1192e-09		373.15	7.5971e-09
287.286	1.369e-09		inf dil.	0.1	293	1.74e-09	-		280.16	1.1559e-09		393.15	9.8605e-09
289.327	1.464e-09		inf dil.	0.1	298.15	1.85e-09	-		281.16	1.1933e-09		433.15	1.54078e-08
291.367	1.5622e-09		inf dil.	0.1	303	2.19e-09	-		282.16	1.2313e-09		433.15	1.54078e-08
293.408	1.6636e-09		inf dil.	0.1	308	2.41e-09	-		283.16	1.27e-09		473.15	2.24367e-08
295.449	1.7682e-09		1.62*10-2	0.1	298.15	1.909e-09	-		284.16	1.3092e-09
297.49	1.8761e-09		1.61*10-2	0.1	298.15	1.921e-09	-		285.16	1.3491e-09
299.531	1.9871e-09		1.62*10-2	0.1	298.15	1.921e-09	-		286.16	1.3897e-09
301.571	2.1014e-09		1.62*10-2	0.1	298.15	1.918e-09	-		287.16	1.4309e-09
303.612	2.2189e-09		1.62*10-2	0.1	298.15	1.907e-09	-		288.16	1.4727e-09
305.653	2.3396e-09		1.90*10-2	0.1	298.15	1.937e-09	-		289.16	1.5151e-09
307.694	2.4635e-09		1.88*10-2	0.1	298.15	1.916e-09	-		290.16	1.5583e-09
309.735	2.5907e-09		2.14*10-2	0.1	298.15	1.919e-09	-		291.16	1.6021e-09
311.776	2.721e-09		2.14*10-2	0.1	298.15	1.906e-09	-		292.16	1.6465e-09
313.816	2.8546e-09		2.12*10-2	0.1	298.15	1.912e-09	-		293.16	1.6915e-09
315.857	2.9914e-09		2.39*10-2	0.1	298.15	1.897e-09	-		294.16	1.7374e-09
317.898	3.1315e-09		2.37*10-2	0.1	298.15	1.9e-09	-		295.16	1.7838e-09
319.939	3.2748e-09		2.64810-2	0.1	298.15	1.861e-09	-		296.16	1.8309e-09
321.98	3.4213e-09		2.63*10-2	0.1	298.15	1.89e-09	-		297.16	1.8787e-09
324.02	3.571e-09		2.63*10-2	0.1	298.15	1.928e-09	-		298.16	1.9271e-09
326.061	3.724e-09		inf dil.	0.1	290	1.47e-09	-		299.16	1.9762e-09
328.102	3.8802e-09		0.04	0.1	291.15	1.61e-09	-		300.16	2.026e-09
330.143	4.0396e-09		0.03	0.1	297.65	1.9e-09	-		301.16	2.0766e-09
332.184	4.2023e-09		inf dil.	0.1	303.15	2.15e-09	-		302.16	2.1277e-09
334.224	4.3682e-09		5.60*10-2	0.1	279.65	1.145e-09	-		303.16	2.1796e-09
336.265	4.5373e-09		3.12*10-2	0.1	298.15	1.85e-09	-		304.16	2.2322e-09
338.306	4.7097e-09		2.38*10-2	0.1	308.15	2.179e-09	-		305.16	2.2855e-09
340.347	4.8853e-09		1.52*10-2	0.1	325.15	3.613e-09	-		306.16	2.3395e-09
342.388	5.0641e-09		1.07*10-2	0.1	338.15	4.296e-09	-		307.16	2.3942e-09
344.429	5.2462e-09		inf dil.	0.1	283.15	1.17e-09	-		308.16	2.4496e-09
346.469	5.4316e-09		inf dil.	0.1	288.15	1.39e-09	-		309.16	2.5057e-09
348.51	5.6201e-09		inf dil.	0.1	293.15	1.62e-09	-		310.16	2.5626e-09
350.551	5.8119e-09		inf dil.	0.1	298.15	1.9e-09	-		311.16	2.6202e-09
352.592	6.007e-09		inf dil.	0.1	303.15	2.25e-09	-		312.16	2.6785e-09
354.633	6.2053e-09		inf dil.	0.1	291.15	1.71e-09	-		313.16	2.7375e-09
356.673	6.4068e-09		inf dil.	0.1	298.15	1.87e-09	-		314.16	2.7973e-09
358.714	6.6116e-09		inf dil.	0.1	298.15	1.95e-09	-		315.16	2.8578e-09
360.755	6.8197e-09		inf dil.	0.1	298.15	1.92e-09	-		316.16	2.919e-09
362.796	7.0309e-09		3.30*10-2	0.1	298.15	1.98e-09	-		317.16	2.981e-09
364.837	7.2455e-09		2.22*10-2	0.1	313.15	2.8e-09	-		318.16	3.0437e-09
366.878	7.4633e-09		inf dil.	0.1	293	1.76e-09	-		319.16	3.1072e-09
368.918	7.6843e-09		inf dil.	0.1	298.15	1.94e-09	-		320.16	3.1714e-09
370.959	7.9086e-09		inf dil.	0.1	303	2.2e-09	-		321.16	3.2364e-09
373	8.1361e-09		inf dil.	0.1	313	2.93e-09	-		322.16	3.3021e-09
			inf dil.	0.1	333	4.38e-09	-		323.16	3.3686e-09
			inf dil.	0.1	353	6.58e-09	-		324.16	3.4359e-09
			inf dil.	0.1	368	8.2e-09	-		325.16	3.5039e-09
			inf dil.	0.1	291.65	1.65e-09	-		326.16	3.5727e-09
			inf dil.	0.1	298.15	1.95e-09	-		327.16	3.6423e-09
			inf dil.	0.1	307.85	2.41e-09	-		328.16	3.7126e-09
			inf dil.	0.1	318.35	3.03e-09	-		329.16	3.7838e-09
			inf dil.	0.1	328.05	3.68e-09	-		330.16	3.8557e-09
			inf dil.	0.1	338.15	4.4e-09	-		331.16	3.9283e-09
			inf dil.	0.1	348.25	5.4e-09	-		332.16	4.0018e-09
			inf dil.	0.1	298.15	1.97e-09	-		333.16	4.0761e-09
			inf dil.	0.1	308	2.49e-09	-		334.16	4.1511e-09
			inf dil.	0.1	318	3.07e-09	-		335.16	4.227e-09
			inf dil.	0.1	328	3.67e-09	-		336.16	4.3036e-09
			inf dil.	0.1	278.15	1.07e-09	-		337.16	4.381e-09
			inf dil.	0.1	288.15	1.45e-09	-		338.16	4.4592e-09
			inf dil.	0.1	298.15	1.91e-09	-		339.16	4.5383e-09
			inf dil.	0.1	308.15	2.43e-09	-		340.16	4.6181e-09
			0	0.1	298.15	1.32e-09	-		341.16	4.6987e-09
			1.00*10-9	0.1	298.15	1.32e-09	-		342.16	4.7802e-09
			1.00*10-8	0.1	298.15	1.36e-09	-		343.16	4.8624e-09
			1.00*10-7	0.1	298.15	1.64e-09	-		344.16	4.9455e-09
			1.00*10-6	0.1	298.15	1.96e-09	-		345.16	5.0294e-09
			1.00*10-5	0.1	298.15	1.94e-09	-		346.16	5.1142e-09
			1.00*10-4	0.1	298.15	1.93e-09	-		347.16	5.1997e-09
			1.00*10-3	0.1	298.15	1.92e-09	-		348.16	5.286e-09
			1.00*10-2	0.1	298.15	1.92e-09	-		349.16	5.3733e-09
			inf dil.	0.1	313.15	2.81e-09	3.6		350.16	5.4611e-09
			inf dil.	0.1	333.15	4.15e-09	5.8		351.16	5.55e-09
			inf dil.	0.1	293.15	1.69e-09	-		352.16	5.6396e-09
			inf dil.	0.1	293.15	1.73e-09	-		353.16	5.7302e-09
			inf dil.	0.1	293.15	1.68e-09	-		354.16	5.8215e-09
			inf dil.	0.1	273.15	9.6e-10	-		355.16	5.9135e-09
			inf dil.	0.1	279.35	8.91e-10	-		356.16	6.0065e-09
			inf dil.	0.1	279.65	1.08e-09	-		357.16	6.1003e-09
			inf dil.	0.1	283.15	1.17e-09	-		358.16	6.195e-09
			inf dil.	0.1	283.15	1.28e-09	-		359.16	6.2904e-09
			inf dil.	0.1	283.35	1.3e-09	-		360.16	6.3868e-09
			inf dil.	0.1	283.35	1.44e-09	-		361.16	6.484e-09
			inf dil.	0.1	288.15	1.37e-09	-		362.16	6.5821e-09
			inf dil.	0.1	288.15	1.4e-09	-		363.16	6.6809e-09
			inf dil.	0.1	288.35	1.58e-09	-		364.16	6.7806e-09
			inf dil.	0.1	288.95	1.49e-09	-		365.16	6.8811e-09
			inf dil.	0.1	289.15	1.57e-09	-		366.16	6.9825e-09
			inf dil.	0.1	289.15	1.63e-09	-		367.16	7.0848e-09
			inf dil.	0.1	289.15	1.6e-09	-		368.16	7.1879e-09
			inf dil.	0.1	289.55	1.57e-09	-		369.16	7.2919e-09
			inf dil.	0.1	290.65	1.56e-09	-		370.16	7.3966e-09
			inf dil.	0.1	291.35	1.71e-09	1		371.16	7.5025e-09
			inf dil.	0.1	293.15	1.77e-09	-		372.16	7.609e-09
			inf dil.	0.1	293.15	1.6e-09	5		372.76	7.6731e-09
			inf dil.	0.1	293.15	1.63e-09	-
			inf dil.	0.1	293.15	1.69e-09	-
			inf dil.	0.1	293.55	1.85e-09	-
			inf dil.	0.1	296.15	2.35e-09	-
			inf dil.	0.1	297.95	1.94e-09	-
			inf dil.	0.1	298.15	1.82e-09	-
			inf dil.	0.1	298.15	1.91e-09	-
			inf dil.	0.1	298.15	1.74e-09	-
			inf dil.	0.1	298.15	1.87e-09	3
			inf dil.	0.1	298.15	1.9e-09	8
			inf dil.	0.1	298.15	1.9e-09	5
			inf dil.	0.1	298.15	1.92e-09	-
			inf dil.	0.1	298.15	1.85e-09	-
			inf dil.	0.1	302.15	2.71e-09	-
			inf dil.	0.1	303.15	2.06e-09	-
			inf dil.	0.1	303.15	2.29e-09	10
			inf dil.	0.1	303.15	2.25e-09	-
			inf dil.	0.1	303.15	1.75e-09	-
			inf dil.	0.1	303.15	2.15e-09	5
			inf dil.	0.1	308.15	2.26e-09	-
			inf dil.	0.1	308.15	2.18e-09	-
			inf dil.	0.1	310.15	3.13e-09	-
			inf dil.	0.1	313.15	2.75e-09	-
			inf dil.	0.1	323.15	3.24e-09	-
			inf dil.	0.1	325.15	3.61e-09	-
			inf dil.	0.1	338.15	4.3e-09	-
			3.39*10-5	0.1	298.15	1.81e-09	-
			inf dil.	0.1	303.15	2.3e-09	-
			inf dil.	0.1	303.15	2.18e-09	-
			inf dil.	0.1	293.15	1.63e-09	-
			inf dil.	0.1	293.15	1.77e-09	-
			inf dil.	0.1	293.15	1.69e-09	-
			inf dil.	0.1	292.65	1.7e-09	-
			inf dil.	0.1	279.35	1.08e-09	-
			inf dil.	0.1	283.35	1.3e-09	-
			inf dil.	0.1	288.95	1.49e-09	-
			inf dil.	0.1	293.15	1.69e-09	-
			inf dil.	0.1	297.95	1.94e-09	-
			inf dil.	0.1	303.15	2.26e-09	-
			inf dil.	0.1	283.47	1.5e-09	-
			inf dil.	0.1	288.84	1.65e-09	-
			inf dil.	0.1	293.67	1.84e-09	-
			inf dil.	0.1	298.03	1.86e-09	-
			inf dil.	0.1	302.92	2.1e-09	-
			inf dil.	0.1	282.98	1.25e-09	-
			inf dil.	0.1	290.5	1.5e-09	-
			inf dil.	0.1	297.72	1.79e-09	-
			equilib.	29.4	286	1.266e-09	-
			equilib.	39.2	286	1.407e-09	-

## Sheet: Figure4a
This work Correlation (SA-type) magenta dashed line			This work Correlation (ARR-type) black dashed line			This work Correlation (VTF-type) blue dashed line			Versteeg et al., 1998 DOI: 10.1021/je00051a011 Correlation orange solid line			Mutoru et al., 2011 DOI: 10.1002/aic.12361 Correlation (20 MPa) red solid line			Lu et al., 2011 DOI: 10.1016/j.gca.2013.04.010 Experimental red triangles					Cadogan et al., 2011 DOI: 10.1021/je5009203 Experimental red circles
T / [K]	D / [m2 s-1]		T / [K]	D / [m2 s-1]		T / [K]	D / [m2 s-1]		T / [K]	D / [m2 s-1]		T / [K]	D / [m2 s-1]		T / [K]	P / [MPa]	D / [m2 s-1]	Uncertainty / [m2 s-1]		T / [K]	P / [MPa]	D / [m2 s-1]	Uncertainty / [m2 s-1]
273	7.93875e-10		273	9.47428e-10		273	9.92035e-10		273	1.0003e-09		273.15	9.30933e-10		393.15	10	8.12e-09	1e-10		298	14	2.233e-09	1.8e-11
275.041	8.66439e-10		277.082	1.07e-09		277.082	1.1086e-09		277.082	1.1214e-09		278.15	1.1006e-09		268.15	20	7.6e-10	2e-11		298	31.6	2.256e-09	3.2e-11
277.082	9.42201e-10		281.163	1.2041e-09		281.163	1.236e-09		281.163	1.2531e-09		298.15	1.9342e-09		273.15	20	9.1e-10	1e-11		298	47.7	2.218e-09	1.4e-11
279.122	1.0212e-09		285.245	1.3505e-09		285.245	1.3751e-09		285.245	1.3958e-09		313.15	2.7315e-09		278.15	20	1.12e-09	3e-11		323	14.2	3.643e-09	1.4e-11
281.163	1.1033e-09		289.327	1.5099e-09		289.327	1.5266e-09		289.327	1.55e-09		323.15	3.3511e-09		298.15	20	1.91e-09	1e-11		323	31.8	3.718e-09	1.6e-11
283.204	1.1887e-09		293.408	1.6827e-09		293.408	1.6913e-09		293.408	1.7163e-09		353.15	5.6617e-09		313.15	20	2.65e-09	2e-11		323	48.6	3.938e-09	2.3e-11
285.245	1.2773e-09		297.49	1.8698e-09		297.49	1.8701e-09		297.49	1.895e-09		373.15	7.5971e-09		323.15	20	3.21e-09	3e-11		348	14.9	5.391e-09	1.3e-11
287.286	1.369e-09		301.571	2.0718e-09		301.571	2.0638e-09		301.571	2.0868e-09		393.15	9.8605e-09		353.15	20	5.3e-09	8e-11		348	31.8	5.306e-09	1.8e-11
289.327	1.464e-09		305.653	2.2893e-09		305.653	2.2733e-09		305.653	2.2921e-09		433.15	1.54078e-08		373.15	20	6.43e-09	1e-10		348	49.3	5.366e-09	2e-11
291.367	1.5622e-09		309.735	2.523e-09		309.735	2.4995e-09		309.735	2.5114e-09		433.15	1.54078e-08		393.15	20	8.13e-09	1.2e-10		373	14.9	7.416e-09	8e-12
293.408	1.6636e-09		313.816	2.7735e-09		313.816	2.7433e-09		313.816	2.7451e-09		473.15	2.24367e-08		433.15	20	1.13e-08	3.6e-10		373	31	7.521e-09	4e-11
295.449	1.7682e-09		317.898	3.0415e-09		317.898	3.0058e-09		317.898	2.9937e-09					433.15	20	1.177e-08	3.6e-10		373	48.5	7.681e-09	1.6e-11
297.49	1.8761e-09		321.98	3.3277e-09		321.98	3.2878e-09		321.98	3.2577e-09					473.15	20	1.61e-08	3.6e-10		398	14.3	9.949e-09	3.3e-11
299.531	1.9871e-09		326.061	3.6325e-09		326.061	3.5905e-09		326.061	3.5374e-09					313.15	30	2.42e-09	5e-11		398	30.9	1.006e-08	1.6e-11
301.571	2.1014e-09		330.143	3.9567e-09		330.143	3.9148e-09		330.143	3.8333e-09					353.15	30	5.44e-09	2.7e-10		398	48	1.017e-08	3.1e-11
303.612	2.2189e-09		334.224	4.3008e-09		334.224	4.2618e-09		334.224	4.1459e-09					393.15	30	7.89e-09	7e-11		423	14.3	1.233e-08	1.7e-11
305.653	2.3396e-09		338.306	4.6655e-09		338.306	4.6326e-09		338.306	4.4755e-09					393.15	40	7.8e-09	2.4e-10		423	48	1.221e-08	1.6e-11
307.694	2.4635e-09		342.388	5.0513e-09		342.388	5.0283e-09		342.388	4.8224e-09
309.735	2.5907e-09		346.469	5.4587e-09		346.469	5.45e-09		346.469	5.1872e-09
311.776	2.721e-09		350.551	5.8884e-09		350.551	5.8989e-09		350.551	5.57e-09
313.816	2.8546e-09		354.633	6.3408e-09		354.633	6.3762e-09		354.633	5.9714e-09
315.857	2.9914e-09		358.714	6.8164e-09		358.714	6.883e-09		358.714	6.3915e-09
317.898	3.1315e-09		362.796	7.3159e-09		362.796	7.4205e-09		362.796	6.8307e-09
319.939	3.2748e-09		366.878	7.8396e-09		366.878	7.9901e-09		366.878	7.2893e-09
321.98	3.4213e-09		370.959	8.388e-09		370.959	8.5928e-09		370.959	7.7675e-09
324.02	3.571e-09		375.041	8.9616e-09		375.041	9.23e-09		375.041	8.2657e-09
326.061	3.724e-09		379.122	9.5607e-09		379.122	9.9029e-09		379.122	8.7841e-09
328.102	3.8802e-09		383.204	1.01859e-08		383.204	1.06128e-08		383.204	9.323e-09
330.143	4.0396e-09		387.286	1.08375e-08		387.286	1.1361e-08		387.286	9.8824e-09
332.184	4.2023e-09		391.367	1.15158e-08		391.367	1.21489e-08		391.367	1.04627e-08
334.224	4.3682e-09		395.449	1.22213e-08		395.449	1.29777e-08		395.449	1.10641e-08
336.265	4.5373e-09		399.531	1.29543e-08		399.531	1.38487e-08		399.531	1.16866e-08
338.306	4.7097e-09		403.612	1.3715e-08		403.612	1.47633e-08		403.612	1.23306e-08
340.347	4.8853e-09		407.694	1.45039e-08		407.694	1.57229e-08		407.694	1.2996e-08
342.388	5.0641e-09		411.776	1.53211e-08		411.776	1.67288e-08		411.776	1.36831e-08
344.429	5.2462e-09		415.857	1.6167e-08		415.857	1.77823e-08		415.857	1.4392e-08
346.469	5.4316e-09		419.939	1.70417e-08		419.939	1.88848e-08		419.939	1.51227e-08
348.51	5.6201e-09		424.02	1.79456e-08		424.02	2.00377e-08		424.02	1.58754e-08
350.551	5.8119e-09		428.102	1.88788e-08		428.102	2.12423e-08		428.102	1.66501e-08
352.592	6.007e-09		432.184	1.98415e-08		432.184	2.25e-08		432.184	1.74469e-08
354.633	6.2053e-09		436.265	2.08339e-08		436.265	2.38122e-08		436.265	1.82659e-08
356.673	6.4068e-09		440.347	2.18562e-08		440.347	2.51802e-08		440.347	1.9107e-08
358.714	6.6116e-09		444.429	2.29085e-08		444.429	2.66055e-08		444.429	1.99704e-08
360.755	6.8197e-09		448.51	2.39908e-08		448.51	2.80893e-08		448.51	2.0856e-08
362.796	7.0309e-09		452.592	2.51034e-08		452.592	2.9633e-08		452.592	2.17638e-08
364.837	7.2455e-09		456.673	2.62464e-08		456.673	3.12381e-08		456.673	2.26938e-08
366.878	7.4633e-09		460.755	2.74197e-08		460.755	3.29059e-08		460.755	2.36461e-08
368.918	7.6843e-09		464.837	2.86235e-08		464.837	3.46376e-08		464.837	2.46205e-08
370.959	7.9086e-09		468.918	2.98578e-08		468.918	3.64348e-08		468.918	2.56171e-08
373	8.1361e-09		473	3.11226e-08		473	3.82986e-08		473	2.66358e-08

## Sheet: Figure4b
This work Correlation (SA-type) magenta dashed line			This work Correlation (ARR-type) black dashed line			This work Correlation (VTF-type) blue dashed line			Mutoru et al., 2011 DOI: 10.1002/aic.12361 Correlation (20 MPa) red solid line			Lu et al., 2011 DOI: 10.1016/j.gca.2013.04.010 Experimental red triangles					Cadogan et al., 2011 DOI: 10.1021/je5009203 Experimental red circles
T / [K]	D / [m2 s-1]		T / [K]	D / [m2 s-1]		T / [K]	D / [m2 s-1]		T / [K]	D / [m2 s-1]		T / [K]	P / [MPa]	D / [m2 s-1]	Uncertainty / [m2 s-1]		T / [K]	P / [MPa]	D / [m2 s-1]	Uncertainty / [m2 s-1]
273	9.44954e-10		273	1.2006e-09		273	8.45227e-10		273.15	9.30933e-10		393.15	10	8.12e-09	1e-10		298	14	2.233e-09	1.8e-11
277.082	1.0941e-09		277.082	1.3188e-09		277.082	9.9069e-10		278.15	1.1006e-09		268.15	20	7.6e-10	2e-11		298	31.6	2.256e-09	3.2e-11
281.163	1.2523e-09		281.163	1.4447e-09		281.163	1.1489e-09		298.15	1.9342e-09		273.15	20	9.1e-10	1e-11		298	47.7	2.218e-09	1.4e-11
285.245	1.4193e-09		285.245	1.5785e-09		285.245	1.3197e-09		313.15	2.7315e-09		278.15	20	1.12e-09	3e-11		323	14.2	3.643e-09	1.4e-11
289.327	1.5951e-09		289.327	1.7205e-09		289.327	1.5028e-09		323.15	3.3511e-09		298.15	20	1.91e-09	1e-11		323	31.8	3.718e-09	1.6e-11
293.408	1.7794e-09		293.408	1.8707e-09		293.408	1.6979e-09		353.15	5.6617e-09		313.15	20	2.65e-09	2e-11		323	48.6	3.938e-09	2.3e-11
297.49	1.972e-09		297.49	2.0293e-09		297.49	1.9045e-09		373.15	7.5971e-09		323.15	20	3.21e-09	3e-11		348	14.9	5.391e-09	1.3e-11
301.571	2.173e-09		301.571	2.1965e-09		301.571	2.1223e-09		393.15	9.8605e-09		353.15	20	5.3e-09	8e-11		348	31.8	5.306e-09	1.8e-11
305.653	2.382e-09		305.653	2.3725e-09		305.653	2.3507e-09		433.15	1.54078e-08		373.15	20	6.43e-09	1e-10		348	49.3	5.366e-09	2e-11
309.735	2.599e-09		309.735	2.5575e-09		309.735	2.5894e-09		433.15	1.54078e-08		393.15	20	8.13e-09	1.2e-10		373	14.9	7.416e-09	8e-12
313.816	2.824e-09		313.816	2.7514e-09		313.816	2.8378e-09		473.15	2.24367e-08		433.15	20	1.13e-08	3.6e-10		373	31	7.521e-09	4e-11
317.898	3.0567e-09		317.898	2.9545e-09		317.898	3.0954e-09					433.15	20	1.177e-08	3.6e-10		373	48.5	7.681e-09	1.6e-11
321.98	3.2971e-09		321.98	3.1669e-09		321.98	3.3617e-09					473.15	20	1.61e-08	3.6e-10		398	14.3	9.949e-09	3.3e-11
326.061	3.5451e-09		326.061	3.3886e-09		326.061	3.6363e-09					313.15	30	2.42e-09	5e-11		398	30.9	1.006e-08	1.6e-11
330.143	3.8006e-09		330.143	3.6198e-09		330.143	3.9186e-09					353.15	30	5.44e-09	2.7e-10		398	48	1.017e-08	3.1e-11
334.224	4.0635e-09		334.224	3.8606e-09		334.224	4.2081e-09					393.15	30	7.89e-09	7e-11		423	14.3	1.233e-08	1.7e-11
338.306	4.3338e-09		338.306	4.1109e-09		338.306	4.5043e-09					393.15	40	7.8e-09	2.4e-10		423	48	1.221e-08	1.6e-11
342.388	4.6113e-09		342.388	4.371e-09		342.388	4.8069e-09
346.469	4.8961e-09		346.469	4.6408e-09		346.469	5.1152e-09
350.551	5.1879e-09		350.551	4.9204e-09		350.551	5.429e-09
354.633	5.4869e-09		354.633	5.2098e-09		354.633	5.7476e-09
358.714	5.7928e-09		358.714	5.509e-09		358.714	6.0709e-09
362.796	6.1057e-09		362.796	5.8181e-09		362.796	6.3982e-09
366.878	6.4254e-09		366.878	6.1371e-09		366.878	6.7293e-09
370.959	6.752e-09		370.959	6.466e-09		370.959	7.0638e-09
375.041	7.0853e-09		375.041	6.8048e-09		375.041	7.4014e-09
379.122	7.4254e-09		379.122	7.1535e-09		379.122	7.7417e-09
383.204	7.7721e-09		383.204	7.5121e-09		383.204	8.0843e-09
387.286	8.1254e-09		387.286	7.8804e-09		387.286	8.4291e-09
391.367	8.4854e-09		391.367	8.2586e-09		391.367	8.7757e-09
395.449	8.8518e-09		395.449	8.6466e-09		395.449	9.1239e-09
399.531	9.2247e-09		399.531	9.0443e-09		399.531	9.4733e-09
403.612	9.6041e-09		403.612	9.4517e-09		403.612	9.8238e-09
407.694	9.9898e-09		407.694	9.8688e-09		407.694	1.01751e-08
411.776	1.0382e-08		411.776	1.02954e-08		411.776	1.05271e-08
415.857	1.07804e-08		415.857	1.07316e-08		415.857	1.08794e-08
419.939	1.11851e-08		419.939	1.11772e-08		419.939	1.1232e-08
424.02	1.15961e-08		424.02	1.16322e-08		424.02	1.15846e-08
428.102	1.20132e-08		428.102	1.20965e-08		428.102	1.1937e-08
432.184	1.24366e-08		432.184	1.25701e-08		432.184	1.22892e-08
436.265	1.28661e-08		436.265	1.30528e-08		436.265	1.2641e-08
440.347	1.33016e-08		440.347	1.35446e-08		440.347	1.29921e-08
444.429	1.37433e-08		444.429	1.40453e-08		444.429	1.33426e-08
448.51	1.4191e-08		448.51	1.4555e-08		448.51	1.36923e-08
452.592	1.46447e-08		452.592	1.50735e-08		452.592	1.4041e-08
456.673	1.51044e-08		456.673	1.56006e-08		456.673	1.43886e-08
460.755	1.557e-08		460.755	1.61364e-08		460.755	1.47351e-08
464.837	1.60416e-08		464.837	1.66807e-08		464.837	1.50804e-08
468.918	1.6519e-08		468.918	1.72334e-08		468.918	1.54244e-08
473	1.70023e-08		473	1.77944e-08		473	1.57669e-08

## Sheet: Figure5
This work Correlation (SA-type) magenta dashed line			Mutoru et al., 2011 DOI: 10.1002/aic.12361 Correlation (20 MPa) red solid line			Belgodere et al., 2015 DOI: 10.1002/jrs.4742 Experimental green circles					Hirai et al., 1997 DOI: 10.1016/S0360-5442(96)00135-1 Experimental green squares					Bellaire et al., 2022 DOI: 10.1016/j.jct.2021.106691 Experimental green downward triangles					Shimizu et al., 1995 Experimental magenta circles					Tomita et al., 1994 Experimental magenta squares					Farajzadeh et al., 2007 DOI: 10.1080/10916460701429498 Experimental magenta downward triangles					Chiquet et al., 2006 Experimental orange circles					Tewes and Boury, 2005 DOI: 10.1021/jp046019w Experimental black plus					Li et al., 2019 DOI: 10.1007/s11630-019-1117-5 Experimental black squares
T / [K]	D / [m2 s-1]		T / [K]	D / [m2 s-1]		T / [K]	P / [MPa]	D / [m2 s-1]	Uncertainty / [m2 s-1]		T / [K]	P / [MPa]	D / [m2 s-1]	Uncertainty / [m2 s-1]		T / [K]	P / [MPa]	D / [m2 s-1]	Uncertainty / [m2 s-1]		T / [K]	P / [MPa]	D / [m2 s-1]	Uncertainty / [m2 s-1]		T / [K]	P / [MPa]	D / [m2 s-1]	Uncertainty / [m2 s-1]		T / [K]	P / [MPa]	D / [m2 s-1]	Uncertainty / [m2 s-1]		T / [K]	P / [MPa]	D / [m2 s-1]	Uncertainty / [m2 s-1]		T / [K]	P / [MPa]	D / [m2 s-1]	Uncertainty / [m2 s-1]		T / [K]	P / [MPa]	D / [m2 s-1]	Uncertainty / [m2 s-1]
273	9.44954e-10		273.15	9.30933e-10		294.15	4	1.71e-09	6e-11		286.15	29.4	1.3e-09	N/A		298.15	0.1	2e-09	N/A		286.15	9	1.9e-09	N/A		303.15	7	4.2e-09	N/A		298.15	0.772	2.05e-09	N/A		303.15	4	1.2e-09	N/A		313.15	3	7.2e-10	7.8e-11		323.15	6.404	1.552e-08	N/A
277.082	1.0941e-09		278.15	1.1006e-09							286.15	39.2	1.5e-09	N/A		308.15	0.1	2.7e-09	N/A		286.15	10	1.8e-09	N/A		303.15	8	3.2e-09	N/A		298.15	1.173	2.75e-09	N/A		303.15	8	3.2e-09	N/A		313.15	4	4.7e-10	5.1e-11		323.15	9.218	3.03e-08	N/A
281.163	1.2523e-09		298.15	1.9342e-09												318.15	0.1	3.49e-09	N/A		286.15	11	1.9e-09	N/A		303.15	9	2.6e-09	N/A		298.15	2.01	2.05e-09	N/A		303.15	20	1.4e-09	N/A		313.15	5	1.1e-09	5.1e-10		323.15	15.094	3.79e-08	N/A
285.245	1.4193e-09		313.15	2.7315e-09												333.15	0.1	4.02e-09	N/A							303.15	10	2.4e-09	N/A							303.15	40	1.3e-09	N/A		313.15	6	1.5e-09	6.8e-10
289.327	1.5951e-09		323.15	3.3511e-09																						303.15	11	2.1e-09	N/A												313.15	7	1.7e-09	2.5e-10
293.408	1.7794e-09		353.15	5.6617e-09																																					313.15	8	1.8e-09	4.5e-10
297.49	1.972e-09		373.15	7.5971e-09																																					313.15	9	1.3e-09	9.6e-10
301.571	2.173e-09		393.15	9.8605e-09
305.653	2.382e-09		433.15	1.54078e-08
309.735	2.599e-09		433.15	1.54078e-08
313.816	2.824e-09		473.15	2.24367e-08
317.898	3.0567e-09
321.98	3.2971e-09
326.061	3.5451e-09
330.143	3.8006e-09
334.224	4.0635e-09
338.306	4.3338e-09
342.388	4.6113e-09
346.469	4.8961e-09
350.551	5.1879e-09
354.633	5.4869e-09
358.714	5.7928e-09
362.796	6.1057e-09
366.878	6.4254e-09
370.959	6.752e-09
375.041	7.0853e-09
379.122	7.4254e-09
383.204	7.7721e-09
387.286	8.1254e-09
391.367	8.4854e-09
395.449	8.8518e-09
399.531	9.2247e-09
403.612	9.6041e-09
407.694	9.9898e-09
411.776	1.0382e-08
415.857	1.07804e-08
419.939	1.11851e-08
424.02	1.15961e-08
428.102	1.20132e-08
432.184	1.24366e-08
436.265	1.28661e-08
440.347	1.33016e-08
444.429	1.37433e-08
448.51	1.4191e-08
452.592	1.46447e-08
456.673	1.51044e-08
460.755	1.557e-08
464.837	1.60416e-08
468.918	1.6519e-08
473	1.70023e-08

## Sheet: Figure6
Ratcliff and Holdcroft, 1963 Experimental red circles						Cadogan et al., 2015 DOI: 10.1021/je5009203 Experimental red squares						Belgodere et al., 2015 DOI: 10.1002/jrs.4742 Experimental green triangles						Perera et al., 2015 DOI: 10.1021/acs.jpcb.8b00802 Experimental black diamonds						Basilio et al., 2024 DOI: 10.1016/j.advwatres.2023.104608 Experimental blue stars
T / [K]	P / [MPa]	Salinity / [mol kg-1]	D / [m2 s-1]	Uncertainty / [m2 s-1]		T / [K]	P / [MPa]	Salinity / [mol kg-1]	D / [m2 s-1]	Uncertainty / [m2 s-1]		T / [K]	P / [MPa]	Salinity / [mol kg-1]	D / [m2 s-1]	Uncertainty / [m2 s-1]		T / [K]	P / [MPa]	Salinity / [mol kg-1]	D / [m2 s-1]	Uncertainty / [m2 s-1]		T / [K]	P / [MPa]	Salinity / [mol kg-1]	D / [m2 s-1]	Uncertainty / [m2 s-1]
298.15	0.1	1.041	1.73e-09	N/A		298.15	0.1	0	2.13e-09	2.769e-11		294.15	4	0	1.70878e-09	N/A		323.15	9	0	3.07813e-09	N/A		293.15	1.5	0	2.91e-09	N/A
298.15	0.1	1.939	1.61e-09	N/A		298.15	0.1	1	2.06e-09	3.09e-11		294.15	4	1	1.54856e-09	N/A		323.15	9	1	2.67188e-09	N/A		293.15	1.5	1	2.46e-09	N/A
298.15	0.1	2.754	1.5e-09	N/A		298.15	0.1	2.5	1.7e-09	3.57e-11		294.15	4	2	1.36278e-09	N/A		323.15	9	2	2.25e-09	N/A		293.15	1.5	5	1.28e-09	N/A
298.15	0.1	3.776	1.3e-09	N/A		298.15	0.1	5	1.29e-09	9.933e-11		294.15	4	3	1.28756e-09	N/A		323.15	9	3	1.95313e-09	N/A
												294.15	4	4	1.16987e-09	N/A		323.15	9	4	1.71875e-09	N/A
												294.15	4	5	1.06915e-09	N/A
												294.15	4	6	9.34434e-10	N/A

## Sheet: Figure7
Zhang et al., 2023 DOI: 10.1021/acs.energyfuels.3c03562 Experimental blue circles						Shu et al., 2017 DOI: 10.1021/acs.iecr.6b03729 Experimental blue squares						Shu et al., 2017 DOI: 10.1021/acs.iecr.7b02546 Experimental blue triangles						Shu et al., 2017 DOI: 10.1021/acs.iecr.7b02546 Experimental blue diamonds						Yang et al., 2006 DOI: 10.1021/ie050497r Experimental red circles						Wang et al., 1996 DOI: 10.1016/0378-3812(95)02973-7 Experimental black circles						Li et al., 2018 DOI: 10.1021/acs.iecr.8b02727 Experimental green diamonds						Tang et al., 2019 DOI: 10.1021/acsomega.9b00627 Experimental magenta circles
T / [K]	P / [MPa]	Salinity / [mol kg-1]	D / [m2 s-1]	Uncertainty / [m2 s-1]		T / [K]	P / [MPa]	Salinity / [mol kg-1]	D / [m2 s-1]	Uncertainty / [m2 s-1]		T / [K]	P / [MPa]	Salinity / [mol kg-1]	D / [m2 s-1]	Uncertainty / [m2 s-1]		T / [K]	P / [MPa]	Salinity / [mol kg-1]	D / [m2 s-1]	Uncertainty / [m2 s-1]		T / [K]	P / [MPa]	Salinity / [mol kg-1]	D / [m2 s-1]	Uncertainty / [m2 s-1]		T / [K]	P / [MPa]	Salinity / [mol kg-1]	D / [m2 s-1]	Uncertainty / [m2 s-1]		T / [K]	P / [MPa]	Salinity / [mol kg-1]	D / [m2 s-1]	Uncertainty / [m2 s-1]		T / [K]	P / [MPa]	Salinity / [mol kg-1]	D / [m2 s-1]	Uncertainty / [m2 s-1]
288.15	1.245	3wt%	1.26e-10	N/A		293.15	17.19	3wt%	1e-09	N/A		293.15	16	3wt%	1e-09	N/A		313.15	17.93	3wt%	3.5e-09	N/A		300.15	0.49	1.1	3.1e-10	N/A		311.15	1.524	0.25	2.925e-09	N/A		313	2	1	1.95e-09	N/A		355.65	14	4.3	9.0415e-09	N/A
288.15	3.005	3wt%	1.71e-10	N/A		293.15	19.32	3wt%	1.33e-09	N/A		293.15	17.93	3wt%	1.6e-09	N/A		313.15	17.93	3wt%	3.49e-09	N/A		300.15	1.88	1.1	4.5e-10	N/A		311.15	2.878	0.25	3.9e-09	N/A		313	3	1	1.96e-09	N/A		355.65	15	4.3	8.1306e-09	N/A
288.15	4.94	3wt%	2.12e-10	N/A		293.15	21.68	3wt%	1.65e-09	N/A		293.15	19.31	3wt%	2.25e-09	N/A		313.15	17.93	3wt%	3.5e-09	N/A		300.15	2.91	1.1	6.7e-10	N/A		311.15	4.403	0.25	3.277e-09	N/A		313	4	1	1.95e-09	N/A		355.65	16	4.3	7.4129e-09	N/A
												293.15	20.68	3wt%	3.2e-09	N/A								300.15	3.67	1.1	7.7e-10	N/A		311.15	5.069	0.25	3.739e-09	N/A		313	5	1	1.92e-09	N/A		355.65	17	4.3	6.8436e-09	N/A
																								300.15	4.71	1.1	1e-09	N/A		311.15	5.178	0.25	4.827e-09	N/A		313	6	1	1.97e-09	N/A		355.65	18	4.3	6.389e-09	N/A
																								300.15	5.67	1.1	1.34e-09	N/A								313	7	1	1.97e-09	N/A		355.65	19	4.3	6.0234e-09	N/A
																																				313	8	1	2.1e-09	N/A		355.65	20	4.3	5.7271e-09	N/A
																																										355.65	20.2	4.3	5.6747e-09	N/A
																																										355.65	21	4.3	5.4848e-09	N/A
																																										355.65	22	4.3	5.2847e-09	N/A
																																										355.65	23	4.3	5.1179e-09	N/A
																																										355.65	24	4.3	4.9771e-09	N/A

## Sheet: Figure8
Zhang et al., 2023 DOI: 10.1021/acs.energyfuels.3c03562 Experimental circles
T / [K]	P / [MPa]	D / [m2 s-1]	Uncertainty / [m2 s-1]
290.15	1.207	0.597	N/A
286.15	2.315	0.144	N/A
293.15	2.06	1.02	N/A
294.15	3.617	1.14	N/A
297.15	4.01	1.17	N/A
290.15	4.001	0.794	N/A
288.15	1.245	0.126	N/A
288.15	3.005	0.171	N/A
288.15	4.94	0.212	N/A
298.15	1.1	1.08	N/A
303.15	0.1	0.786	N/A
294.15	0.545	0.213	N/A
298.15	4	1.47	N/A
303.15	5.001	1.73	N/A

## Sheet: Figure9
Yang and Gu, 2006 DOI: 10.1021/ie050497r Experimental black circles					Yang and Gu, 2006 DOI: 10.1021/ie050497r Experimental red squares					Tang et al., 2019 DOI: 10.1021/acsomega.9b00627 Experimental green triangles					Li et al., 2018 DOI: 10.1021/acs.iecr.8b02727 Experimental blue diamonds					Li et al., 2018 DOI: 10.1080/15567036.2012.705415 Experimental magenta stars
T / [K]	P / [MPa]	D / [m2 s-1]	Uncertainty / [m2 s-1]		T / [K]	P / [MPa]	D / [m2 s-1]	Uncertainty / [m2 s-1]		T / [K]	P / [MPa]	D / [m2 s-1]	Uncertainty / [m2 s-1]		T / [K]	P / [MPa]	D / [m2 s-1]	Uncertainty / [m2 s-1]		T / [K]	P / [MPa]	D / [m2 s-1]	Uncertainty / [m2 s-1]
331.15	7.536	2.587e-07	N/A		300.15	4.861	1.707e-07	N/A		355.65	14	1.7767e-07	N/A		313	2	1.0317e-07	N/A		318.15	3.43	2.3835e-07	N/A
331.15	6.219	2.502e-07	N/A		300.15	3.62	1.757e-07	N/A		355.65	15	1.7823e-07	N/A		313	3	1.1864e-07	N/A		318.15	4.57	2.4384e-07	N/A
331.15	4.98	2.698e-07	N/A		300.15	2.654	1.832e-07	N/A		355.65	16	1.7875e-07	N/A		313	4	1.5706e-07	N/A		318.15	5.7	2.5134e-07	N/A
										355.65	17	1.7903e-07	N/A		313	5	1.6721e-07	N/A		318.15	6.72	2.336e-07	N/A
										355.65	18	1.7931e-07	N/A		313	6	1.7853e-07	N/A		318.15	8.02	2.382e-07	N/A
										355.65	19	1.7977e-07	N/A		313	7	2.1735e-07	N/A
										355.65	20	1.8024e-07	N/A		313	8	2.2336e-07	N/A
										355.65	20.2	1.8039e-07	N/A
										355.65	21	1.806e-07	N/A
										355.65	22	1.8095e-07	N/A
										355.65	23	1.8136e-07	N/A
										355.65	24	1.8183e-07	N/A

## Sheet: Figure10
In Het Panhuis et al., 1998 DOI: 10.1080/002689798167539 Simulations black full circles				Zeebe, 2011 DOI: 10.1080/002689798167539 Simulations black empty circles				Vlcek et al., 2011 DOI: 10.1021/jp203241q Simulations red full circles				Moultos et al., 2014 DOI: 10.1021/jp502380r Simulations red empty circles				Moultos et al., 2014 DOI: 10.1021/jp502380r Simulations blue full circles				Perret et al., 2014 DOI: 10.1021/jp410998f Simulations green full circles				Bellaire et al., 2022 DOI: 10.1016/j.jct.2021.106691 Simulations magenta full circles				Moultos et al., 2014 DOI: 10.1021/jp502380r Simulations red upward full triangle				Zhao et al., 2020 DOI: 10.1016/j.applthermaleng.2020.114941 Simulations red upward empty triangle				Moultos et al., 2014 DOI: 10.1021/jp502380r Simulations blue upward full triangle				Perret et al., 2014 DOI: 10.1021/jp410998f Simulations green downward full triangles				Lv et al., 2018 DOI: 10.1021/acs.jpcb.7b10469 Simulations green downward empty triangles				Moultos et al., 2014 DOI: 10.1021/jp502380r Simulations red empty square
T / [K]	D / [m2 s-1]	Uncertainty / [m2 s-1]		T / [K]	D / [m2 s-1]	Uncertainty / [m2 s-1]		T / [K]	D / [m2 s-1]	Uncertainty / [m2 s-1]		T / [K]	D / [m2 s-1]	Uncertainty / [m2 s-1]		T / [K]	D / [m2 s-1]	Uncertainty / [m2 s-1]		T / [K]	D / [m2 s-1]	Uncertainty / [m2 s-1]		T / [K]	D / [m2 s-1]	Uncertainty / [m2 s-1]		T / [K]	D / [m2 s-1]	Uncertainty / [m2 s-1]		T / [K]	D / [m2 s-1]	Uncertainty / [m2 s-1]		T / [K]	D / [m2 s-1]	Uncertainty / [m2 s-1]		T / [K]	D / [m2 s-1]	Uncertainty / [m2 s-1]		T / [K]	D / [m2 s-1]	Uncertainty / [m2 s-1]		T / [K]	D / [m2 s-1]
293	1.8e-09	1e-10		273	1.02e-09	N/A		298	1.98e-09	N/A		298.15	2.7e-09	5e-10		298.15	2.2e-09	5e-10		293	2.11e-09	1.4e-10		298.15	1.6e-09	2e-10		298.15	2e-09	3e-10		300	1.949e-09	N/A		298.15	1.8e-09	4e-10		293	2.36e-09	9e-11		293	2.33e-09	1.6e-10		298.15	3.6e-09
				298	2.02e-09	N/A		323	3.57e-09	N/A		323.15	3.8e-09	6e-10		323.15	3.9e-09	5e-10						308.15	1.2e-09	2e-10		323.15	3.3e-09	5e-10						323.15	3.2e-09	5e-10		300	2.85e-09	1e-10						323.15	5.5e-09
				323	3.56e-09	N/A		348	5.74e-09	N/A		348.15	5.9e-09	4e-10		348.15	5.8e-09	7e-10						318.15	2.3e-09	2e-10		348.15	4.4e-09	5e-10						348.15	4.4e-09	4e-10										348.15	8.3e-09
				348	5.33e-09	N/A																		333.15	2.8e-09	3e-10
				373	7.44e-09	N/A
[truncated: 7 more columns]

## Sheet: Figure11a
NIST Refprop Database black solid line				SPC DOI: 10.1002/(SICI)1096-987X(19980730)19:10<1179::AID-JCC6>3.0.CO;2-J DOI: 10.1016/0009-2614(93)85720-9 red squares				SPC/E DOI: 10.1063/1.2138704 DOI: 10.1021/jp211952y DOI: 10.1016/j.chemphys.2011.07.001 DOI: 10.1021/jp408884g blue circles				TIP4P/2005 DOI: 10.1021/jp211952y DOI: 10.1063/1.3366718 green upward triangles				TIP5P DOI: 10.1063/1.3366718 DOI: 10.1080/08927021003720553 magenta downward triangles				OPC DOI: 10.1021/jz501780a DOI: 10.1063/5.0161476 cyan diamonds
T / [K]	ρ / [kg m-3]	Uncertainty / [kg m-3]		T / [K]	ρ / [kg m-3]	Uncertainty / [kg m-3]		T / [K]	ρ / [kg m-3]	Uncertainty / [kg m-3]		T / [K]	ρ / [kg m-3]	Uncertainty / [kg m-3]		T / [K]	ρ / [kg m-3]	Uncertainty / [kg m-3]		T / [K]	ρ / [kg m-3]	Uncertainty / [kg m-3]
273.361	998.895	0.00998895		273.341	1003.93	1		275.328	1009.34	N/A		270.187	1000.43	0.2		270.037	985.885	0.3		272.743	1001.86	1
286.271	998.468	0.00998468		285.66	995.951	1		300.05	998.625	N/A		275.093	1000.78	0.2		275.082	987.785	0.3		285.486	1000.56	1
298.257	995.98	0.0099598		297.992	984.775	1		325.279	983.499	N/A		280.28	1000.3	0.2		280.126	988.513	0.3		297.607	997.266	1
311.183	991.665	0.00991665		310.963	969.713	1		349.983	965.595	N/A		290.093	999.244	0.2		284.89	987.775	0.3		309.417	993.309	1
323.178	986.89	0.0098689		323.126	961.967	1		374.936	944.424	N/A		300.047	996.429	0.2		289.935	986.598	0.3		324.646	986.869	1
336.269	980.289	0.00980289		335.752	954.907	1						310.14	992.912	0.2		300.163	983.072	0.3		336.923	980.919	1
348.273	973.457	0.00973457		348.248	941.902	1						320.234	988.694	0.2		309.972	976.762	0.3		348.889	974.138	1
361.37	965.255	0.00965255		360.583	930.04	1						330.327	983.306	0.2		320.061	968.693	0.3		361.321	966.86	1
373.223	957.279	0.00957279		373.091	914.063	1						340.28	977.684	0.2		330.149	959.599	0.3		372.51	959.745	1
												350.234	971.711	0.2		340.098	948.747	0.3
												360.187	964.686	0.2		350.047	937.016	0.3
												370.14	957.427	0.2		360.135	924.112	0.3
																370.224	910.623	0.3

[truncated: 10 more sheets: Figure11b, Figure12a, Figure12b, Figure13, Figure14a, Figure14b, Figure15, Figure16&17, Figure18, Figure19]
